# Supplementary material for: Structural Features, Physicochemical Properties, and In Vitro Digestibility of the Starch-Lipid Complexes Formed between High Amylose Starch and Stearic Acid or Potassium Stearate
Source: Foods. 2024 Mar 12;13(6):859. doi: 10.3390/foods13060859 (PMC10969461; doi:10.3390/foods13060859)
Supplement: Supplementary file 1 [file foods-13-00859-s001.zip]

Archive with 1 entries (1 files):
- foods-2887507-supplementary.pdf
